# Supplementary material for: Time course of immature platelet count and its relation to thrombocytopenia and mortality in patients with sepsis
Source: PLoS One. 2018 Jan 30;13(1):e0192064. doi: 10.1371/journal.pone.0192064 (PMC5790259; doi:10.1371/journal.pone.0192064)
Supplement: S1 File — (XLSX) [file pone.0192064.s001.xlsx]

## Sheet: Sheet1
Serial number	Age	Gender	Source of Sepsis						Comorbidities						APACHE II score	SOFA score	ICU days	28-day death	Time to Event	Platelet count							AIPC							INR							FDP							TAT
		1=male, 2=female	Pulmonary	Abdominal	Urinary tract	Soft tissue	Blood stream	other	IHD	CHF	Arrhythmia	COPD	CKD	CVD						D1	D2	D3	D4	D5	D6	D7	D1	D2	D3	D4	D5	D6	D7	D1	D2	D3	D4	D5	D6	D7	D1	D2	D3	D4	D5	D6	D7	D1	D2
1001	51	2	1												27	10	16	1	16	16.7	7.1	4.3	4.2	3.4	2.5	2.3	6.847	4.118	3.354	2.898	2.72	2	2.277	1.52	1.75	1.76	1.35	1.4	1.32	1.4	20.3	18.1	19.2	18.1	14.5	8.7	16.9	18.6	20
1002	80	2		1											27	10	7	0		12.6	9.8	8.4	6.9	5.2	6.8	10.8	9.324	9.8	6.132	6.141	5.252	5.984	7.992	1.91	1.81	1.36	1.16	1.1	1.11	1.12	28.7	21.8	12.9	24.9	24.9	18.1	15	19	5.6
1003	65	1	1											1	26	9	10	0		14.4	11.8	10.4	10.1	12.2	12.8	18.4	3.168	3.422	4.16	3.939	8.784	7.552	9.016	1.24	1.51	1.2	1.11	1.04	1.13	1.12	80.7	73.8	29.8	21.8	9.8	19.6	16.1	72.8	63.9
1004	75	2			1									1	32	10	10	0		11.3	5.9	1.8	1.1	1	1.8	2.4	5.65	3.658	2.754	1.155	0.83	1.512	2.16	1.64	2.03	1.34	1.28	1.28	1.25	1.36	72	64.5	37.1	53.5	37.9	30.8	28.3	14.7	9.4
1005	57	1		1					1						36	6	8	0		13.6	6.8	3.9	2.5	2.3	2.1	2.4	2.312	2.788	2.808	3.325	2.622	2.73	3.384	1.46	1.59	1.64	1.39	1.34	1.55	1.58	5	8.1	10.3	9.1	13.5	13.5	7.3	4.8	4.1
1006	80	1		1											21	11	16	1	27	10.3	5.7	4.7	3.7	3.4	6.3	7.5	7.004	4.275	6.768	5.883	6.12	9.702	10.95	1.82	2.01	1.33	1.19	1.14	1.21	1.33	74.4	41.8	48.8	36.9	31.4	38.1	29.5	43.2	17
1007	64	1				1									24	2	10	1	14	9	3.1	3.2	2.6	2.6	4.8	4.9	2.61	1.984	2.848	3.51	2.288	3.36	3.675	1.3	1.36	1.38	1.35	1.36	1.34	1.35	41.2	28.9	23.1	12.9	9.9	9.3	7.4	14.3	10.5
1008	65	1		1									1		25	8	4	0		12.6	13	11.4	12.4	15			13.86	12.87	10.26	13.144				1.23	1.07	1.12		1.12			27.1	24.9	20.7	32.4				17.8	13.4
1009	69	2				1									30	5	9	0		26.3	29.2	32.9	36.2	37.8	39	38	10.257	12.556	10.857	9.05	9.072	9.75	9.12	1.37	1.41	1.89	1.4	1.6	1.4	1.36	8.4	8.2	7.8	7.8	10.9	7	8.8	4.7	2.4
1010	69	1	1									1			16	2	4	0		5.9	2.3	3	2.6	5.4		12.7	7.375	3.496	5.07	5.044				1.5	1.52	1.27	1.25	1.23	1.36	1.33	53.8	54	31.4	20.5				15.3	11.1
1011	79	2						1							31	12	10	0		8.4	4.6	3.2	2.3	3.4	6	8.7	7.14	4.324	5.152	4.692	6.052	10.44	8.961	2.04	3.87	2.57	1.51	2	1.43	1.37	92.8	109.1	68	60.4	40.2	28.7	25.5	19.3	48.1
1012	67	1		1					1						15	10	6	0		11.9	11.3	11.2	12	14.1	16.3		4.165	4.407	4.928	3.84	5.499	5.053		1.5	1.64	1.38	1.18	1.25	1.18		9.3	11	14.8	6.6	9.7	10.5		3.9	2.8
1013	88	1		1											13	10	4	0		22.4	22	15.8	11.1	10.3	10.6	14.4	18.592	14.08	10.744	9.213	11.639	10.388	13.392	1.73	1.65	1.45	1.3	1.65	1.41	1.23	35.6	28.9	52.4	36.6	24	25.5	16.2	10	7.8
1014	56	1		1									1		31	7	5	0		22.5	18.7	15.1	16.8	19.7			4.275	4.862	4.681	2.856	3.546			1.3	1.4	1.32	1.21	1.24			39.6	33	68.5	73.2	79.3			8.7	9.4
1015	64	1	1												21	10	9	0		9.9	11.4	11	11.8	15.3	17		3.762	5.472	5.17	6.49	8.415	9.01		1.35	1.38	1.48	1.43	1.65	1.56		62.6	40.6	93.8	76.2	61.1	74.9		55.7	38.2
1016	56	2		1											23	8	13	0		14.2	11.3	13.1	12.6	15.8	21.3	30.7	8.378	5.085	6.157	5.796	8.216	9.585	11.666	1.27	1.2	1.14	1.25	1.17	1.3	1.3	53.3	76.5	49	35	33.8	17.5	14.6	43.7	52.9
1017	58	1				1									13	3	15	0		16.9	15.2	17.2	20.9	26.9	31.5	34.2	12.844	8.968	10.664	13.585	12.374	19.215	10.602	1.28	1.37	1.66	1.31	1.62	1.21	1.17	23.3	14	11	15.5	15.9	17.2	11.4	13.5	7.7
1018	49	1		1											13	5	5	0		19.6	14.4	15	16.8	24.2			1.96	2.304	4.2	3.864	6.292			1.63	1.33	1.15	1.06	1.06			16.8	16.8	18.5	23.9	24.1			12	5.5
1019	79	2						1							19	5	11	0		12.4	10.3	9.4	9.9	11.4	13.5	18.9	5.704	7.519	7.52	9.702	10.83	11.07	12.663	1.28	1.34	1.1	1.12	1.1	1.08		8.5	11	9.7	9.5	18.8	21.2		10.6	9
1020	89	2		1										1	22	5	8	0		17.1	16.3	12.6	10.5	9.3	11.2	15.7	2.736	2.771	2.898	2.835	2.883	2.688	2.983	1.93	1.7	1.3	1.11	1.11	1.05		13.3	17.5	24.9	14.6	21.3	24.1		17.8	10.7
1021	58	1		1											12	8	3	0		16.8	14.7	12.9	14.6				3.528	3.969	5.676	5.16				1.59	1.7	1.21		1.27			11.9	29.3	24.5	28.9				19.2	11.3
1022	39	1	1												17	7	13	0		22.3	16.8	12.7	11.6	12.8			8.697	7.728	6.223	5.336	6.272			1.22	1.29	1.17	1.18	1.16			12.3	17.7	16.4	35.4	4.9			7.7	11
1023	62	2		1											15	2	15	0		9.4	6.2	5.1	3.5	4.8	6.9	11.8	4.23	2.046	4.488	3.185	4.944	8.073	11.446	1.11	1.18	1.13	1.09	1.12	1.05	1.02	8.5	13.8	22.7	34.4	17.2	40.4	54.3	44.3	35.9
1024	70	2		1											34	2	6	0		11.3	2.7	1.9	2.7	5.7			6.78	2.727	1.976	3.564	6.384			1.28	1.82	1.62	1.21	1.28			52.6	69.4	39.2	28.9	33.6			73.5	24.3
1025	65	1						1							24	8	19	1	19	14.2	9.6	4.4	3.8	2.9	1.8	2	6.248	3.648	1.188	3.534	2.407	1.8	2.44	3.98	3.78	1.2	2	1.55	2.81	2.87	12	11.6	8	27.5	38.6	37.8	23.3	15	13.3
1026	69	1		1											15	8	3	0		11.1	9.6	7.3	6.3	9.7		18.8	9.546	9.024	6.935	6.94	9.797			1.3	1.45	1.19		1.25			24.4	33.4	30.3	21.5				15.9	15.9
1027	62	1		1										1	31	9	5	0		13.9	11.6	11.5	11.6	14.4			3.336	3.48	6.02	8.21				1.47	1.36	1.08	1.07	1.03			9.4	15.6	23.9	30	38.9			10.2	4.8
1028	63	2		1									1		35	11	18	1	18	12.8	7.5	2.6	1.6	0.6	0.6	0.8	2.304	2.025	1.04	0.976	1.668	0.768	0.728	1.41	1.66	2.07	1.49	1.66	1.36	1.34	8.5	7.5	15.1	17.6	13	12.4	6.2	13.6	21.2
1029	80	2		1										1	28	10	13	0		10.1	9.9	5.9	3.1	4.3	4.4	7	4.242	4.653	4.484	3.813	4.042	5.764	8.82	1.67	2.05	1.66	1.22	1.39	1.17	1.19	26.4	23.5	28.1	18.7	17.2	77	47.8	22.6	16.4
1030	54	1		1											18	8	5	0		11.2	10.5	8.6	7.9	8.2	15.2	20.9	6.72	5.775	6.536	6.478	8.692	13.68	16.72	1.8	1.63	1.34	1.2	1.23	1.21		24.7	27.9	28.3	29	48.3	75.2		56.6	45.1
1031	45	1				1									21	13	15	0		9.8	7.1	4.5	4.1	3.8	2.8	3.7	8.722	5.396	3.24	2.87	3.192	2.072	2.886	3.34	4.8	2.27	1.75	2.02	1.82	1.66	19	24.9	60.3	39.7	22	27.7	43.4	7.2	5.5
1032	68	1		1						1	1				34	15	8	0		11.4	10.2	6.9	6	4	3.7	4.1	5.7	6.222	4.761	4.74	4	4.107	4.182	1.55	1.76	1.68	1.64	1.5	1.63	1.66	12.6	10.3	11.2	16.1	16.1	16	12.9	1.7	1.8
1033	71	2	1							1	1			1	17	5	8	0		10.2	9.9	9.9	9.4	9.8	11.8	14.5	3.978	5.247	7.722	6.016	8.624	11.21	10.44	1.42	1.36	1.2	1.22	1.19	1.26	1.21	6.7	13	8.5	5.5	5.3	7.3	5.8	4	2.4
1034	54	1		1											17	10	10	0		10.3	6.4	7.1	10.9	16	21.3	25.6	9.373	5.312	11.36	16.568	14.08	10.224	9.984	1.25	1.4	1.3	1.38	1.33	1.33	1.27	68.4	29.6	22.4	22.4	28.3	36.8	54.1	18.2	10.6
1035	77	1						1				1			27	11	13	0		8.1	9.2	8.6	8	8.2	10.1	14.3	5.67	4.692	6.622	6.64	7.626	8.686	8.008	1.75	1.5	1.32	1.25	1.31	1.34	1.29	151.5	104.5	70.2	78.1	101.3	117.5	121.7	13.7	13.9
1036	75	2		1											35	9	27	0		12.6	11.4	9.3	7	5.8	7.3	11.7	4.914	7.866	7.254	4.9	7.134	6.278	8.073	1.57	1.67	2.07	1.2	1.37	1.16	1.24	12.9	10.1	14.3	13.8	42.3	18.5	19.4	18.9	18.2
1037	39	1		1											15	3	3	0		15.1	14	16.4					6.342	7.47		9.76				1.24	1.25	1.25		1.28			19.9	19	26.4	28.8				11.7	12.1
1038	67	1	1									1			33	10	58	0		9.7	3.5	1.6	1.1	1	1.6	2.7	6.305	2.345	0.816	1.661	1.25	2.096	3.888	1.68	1.66	1.3	1.3	1.31	1.31	1.25	11.6	15.1	26.1	15.3	15.7	7.3	13.7	46.8	37.4
1039	65	2			1										36	13	7	0		8.8	5.8	3.7	2.5	2.7	5.4	11.1	3.256	2.204	1.406	2.7	3.672	7.398	8.88	1.57	2.27	1.42	1.35	1.31	1.39	1.35	21.7	17.1	6	7.3	12.8	15.1	14.4	11.3	5.5
1040	77	2				1							1		28	13	36	1	27	9.7	3.1	2.5	2.5	3.3	2.8	4.3	10.767	3.441	2.025	3.025	4.554	5.18	8.686	1.44	1.48	1.31	1.27	1.2	1.34	1.37	24.8	47	53.4	38.3	13.8	18.5	20.2	28.1	18.3
1041	67	1		1							1				20	7	5	0		11.8	12	11.4	9.9	7.7		9.8	4.484	3	4.218	3.861	3.234			1.29	1.27	1.25	1.25	1.24			8.4	8.3	9	11	11.4			4.1	4.6
1042	90	2		1											27	2	15	0		25.8	22.1	19.8	19.2	25.1	22.8	24.4	1.806	3.315	2.376	2.88	5.773	7.98	7.32	1.42	1.4	1.21	1.23	1.18	1.27	1.28	8.1	11	9.2	11.9	7.1	7	7.1	15.2	25
1043	82	1		1										1	42	13	22	0		11.9	7.3	3.4	3.5	5.6	5.3	5.7	9.639	3.796	2.074	3.115	5.432	5.618	6.954	1.65	1.95	1.37	1.1	1.13	1.12	1.16	11.2	14.8	15.3	19.2	21.3	38.1	19.2	37.2	33.3
1044	70	2		1											30	11	20	0		14.1	9.6	4.5	2.5	1.7	4.8	6.8	7.332	6.816	2.745	4.1	2.822	10.032	12.036	2.12	1.88	1.5	1.27	1.31	1.35	1.34	27.5	20.9	27.7	34.4	28	37.9	30.4	25.5	33.1
1045	71	1		1					1						20	3	4	0		25	23.4	24.6	30.3				7	4.914	4.92	6.06				1.25	1.21	1.12		1.04			23.6	37.3	38.1	31.5				15	10.2
1046	59	2	1												32	16	14	0		0.6	3.6	3.5	3.9	6.9	10	17.7	1.056	2.052	3.605	6.396	11.523	9.3	17.346	1.25	1.13	1.09	1.2	1.13	1.21	1.22	15.1	9.4	13.9	15.7	14.4	7.1	10.8	5.3	4.1
1047	82	2		1							1		1		26	12	6	0		14.6	13.3	12.9	12.2	14.8	18.4	29.5	6.132	6.916	6.966	6.71	7.252	9.936		1.13	1.17	1.25	1.25	1.28	1.24		27.5	33.5	40.2	29.6	28.4	36.7		9.3	11.2
1048	63	1			1										17	4	3	0		14.2	13	12.4					5.822	6.79		6.95				1.08	1.2	1.16		1.25			3.8	8.9	9.8	14.8				5.3	8.6
1049	21	1				1									9	4	7	0		5.9	6.2	7.5	12.1	23.4	31.4	33.5	9.558	5.518			13.572	11.618	8.71	1.17	1.15	1.2	1.2	1.16	1.23	1.24	11.2	5.3	7.4	6	10	5.1	5.4	1.5	1.8
1050	50	2						1							35	9	9	0		20.7	15.6	10.1	6.8	6.6	7.3	11.3	6.417	6.396	5.555	5.644	6.996	7.446	7.458	1.38	1.61	1.29	1.08	1.13	1.12	1.05	34.7	74.7	25.4	11.2	17.7	14.3	15.9	44.2	15.6
1051	76	1	1						1				1	1	19	10	11	0		8.2	7	8	7.7	10.8	12	16.3	4.428	6.31		9.58	15.12			1.5	1.23	1.15	1.27	1.2	1.4	1.34	14.5	14.9	19.6	18.2	16.3	14.8	26.2	51	40
1052	75	2		1											25	6	6	0		13.8	16.4	14.3	11.8	10.7	10.3	10.3	3.726	3.116	3.575	3.186	5.136	4.223	4.223	1.36	1.66	1.39	1.08	1.19	1.09		10.8	11.5	18	10.5	14.2	14.5		18.8	13.1
1053	19	1		1											10	4	5	0		14.3	12.8	13.7	15.3	19.5	34		9.581	8.192	6.85	7.31				1.39	1.29	1.18	1.23	1.18			48	43.6	38.3	45	44			29	8.4
1054	64	1	1						1			1	1		27	9	6	0		28.5	25	25.3	21.5	19.7	19.7	22.4	9.975	7.75	8.349	10.105	8.668	6.304	8.96	1.36	1.35	1.34	1.31	1.32	1.31	1.31	26	21.1	23.2	29.4	23.9	30.8	35.3	3.7	3.5
1055	79	2			1								1	1	19	7	4	0		8.5	6.6	6.5	6.9	9.4		8.7	6.8	4.752	5.07	4.623				1.32	1.42	1.48		1.3			41	34.4	20.7	13.2				8	8
1056	78	1	1												37	8	8	0		17.5	11.9	9.3	7.5	7.8	8	9.4	6.65	4.76	4.836	4.575	6.318	6.48	8.084	1.6	1.56	1.18	1.09	1.12	1.19	1.23	31.1	122.1	64.9	26.4	18	16.8	17.6	100.3	17
1057	63	2	1							1					48	13	2	1	2	21.5	6.3	2					19.565	8.253	1.6					2.67	3.98	1.63					15.9	40.6	37.3					112.6	91.4
1058	48	2						1							28	10	5	0		8.1	5	4	3.4	3.3	7.5	10.1	2.349	3.3	3.32	3.706				1.29	1.15	1.12		1.09			70.3	26.8	19.7	21.8				9.3	3.2
1059	81	1		1					1				1		29	13	9	1	27	4.4	3.9	3.7	2	2.8	2.7	3.2	8.096	5.148	3.7	1.7	2.492	3.699	4.032	1.31	1.25	1.11	1.15	1.1			33.6	29.8	65.1	50.1	46.6			15.6	8.5
1060	80	1				1									26	5	5	0		16.9	16.5	16.4					6.084	5.94	5.084					1.21	1.31	1.24					12.2	7.2	6.3					15.2	8.4
1061	80	2		1						1	1				23	9	18	0		14.9	12.4	9.8	9.5	8.2	6.8	6	15.794	9.92	11.564	9.595	10.578	10.132	9	1.43	1.98	1.73	1.07	1.21	1.06	1.02	15.4	16.2	8.6	16.8	26.2	23.5	26	10.3	5.8
1062	34	1	1									1			31	4	2	1	2	16.5	17.4						7.92	12.18						1.09	1.21						30.7	46.9						16.8	38.8
1063	60	1		1											17	6	7	0		22.3	21.6	15.5	15.9	16.2	17.8	23	8.697	4.752	4.96	5.406	7.776	11.214	14.95	1.18	1.22	1.32	1.12	1.16	1.18	1.13	7.9	8.6	11.4	11.8	9	14.9	31.2	29.2	22
1064	83	1	1												29	13	9	0		8.9	6.9	5.8	6.2	7.1	8	10.3	12.282	10.833	8.816	10.85	12.496	16.24	14.317	1.48	1.29	1.21	1.16	1.14	1.22	1.31	71.1	50.4	25.6	27.5	31	23.6	33.7	127	74.2
1065	59	2				1							1		26	11	24	0		14.9	10.6	4.7	3.5	3.5	3	3.9	11.92	12.296	5.828	6.125	4.095	4.95	8.268	1.08	1.13	1.22	1.16	1.18	1.16	1.14	74.5	75.5	27.5	21.7	21.3	23	32.5	20.4	19.8
1066	65	1	1									1			27	9	20	1	20	9.4	8.7	7.9	9.7	12.5	11.2	12.3	10.81	9.135	9.48	10.282	12.375	13.216	13.038	0.94	1.02	1.02	1.04	1.06	1.19	1.12	54.2	41.5	33.5	26.3	19.1	12.3	10.8	33.5	30.4
1067	75	1		1										1	23	8	6	0		9.3	9	8.8	5.6	3.4	3.7		5.487	5.58	4.928	5.88	3.91			1.31	1.29	1.24	1.21	1.18			14.8	14.4	15.8	10	11.6			9.2	7.1
1068	60	1		1											24	13	5	0		2.5	1.4	1.4	2.3	2.5			3.2	1.988	1.582	2.277	2.95			1.44	1.3	1.25	1.06	1.06			26.3	16.2	11.9	11.6	12.1			3.5	2.4
1069	83	2		1					1				1	1	21	9	15	0		4.6	2.3	2.2	1.1	2.1	1.6	4.8	4.048	4.186	3.234	2.112	4.032	5.36	5.76	1.15	1.26	1.19	1.09	1.13	1.11	1.07	28.7	20.7	27.8	18.9	14.6	16.4	15.8	36.9	23.8
1070	63	1	1												27	10	20	0		26.3	19	19.4	12.9	10.5	8.6	7.4	9.468	6.65	4.85	5.934	7.35	6.966	6.364	1.52	1.55	1.49	1.33	1.34	1.31	1.31	56.4	36	33.8	12.3	12.9	23.2	47.8	18.9	16.7
1071	81	2		1											19	5	9	0		10.1	7.3	8.7	7.5	7.3	10.5	11.9	8.08	5.037	5.916	5.475	5.256	8.82	7.854	1.48	1.19	1.16	1.12	1.16	1.16		16.4	20.9	10.9	14.6	11	12.7		5.1	5.1
1072	84	1		1					1	1			1		36	10	7	0		12.9	9.5	9.8	7.8	10	8.9	13.1	10.836	8.075	8.428	6.864	7.4	6.764	11.266	1.32	1.32	1.25	1.27	1.21	1.22	1.14	16.3	53.5	36.1	19.8	16.8	19.9	34.4	10.6	9.7
1073	91	2		1											22	7	11	0		26.7	21.6	20.3	17.6	21.4	20.7	29.1	9.078	6.696	7.917	8.448	11.342	10.557	12.513	1.68	1.76	1.33	1.1	1.23	1.12	1.25	11.4	17.5	33.8	25.2	25.6	19	24.2	8.3	6.3
1074	89	1	1						1	1			1	1	23	5	3	0		12.9	11	12.1					5.547	7.92	8.107					1.29	1.28	1.24					15.4	13.6	18.8					8.2	6.9
1075	87	1		1											35	12	18	1	23	10.9	4.8	1.2	2.4	1.3	3.3	5.5	8.72	4.032	2.352	3.96	4.108	5.445	7.04	1.86	2.68	2.02	1.26	1.47	1.26	1.22	42	12	22.5	13.6	16.2	14.4	13.8	4.7	12
1076	77	2	1												29	13	19	0		18.5	15.5	8	4.4	2.6	3.2	6.9	9.25	2.325	2.24	1.276	2.444	3.904	8.142	1.24	1.43	1.28	1.03	1.09	1.1	1.05	11.4	7.5	8.3	8.4	16	9.7	6.4	14	8.9
1077	66	1	1							1	1	1			26	6	22	0		24.3	25.3	24.4	22	19.5	22	22.9	13.851	18.216	11.224	10.34	10.14	9.46	10.992	1.76	1.76	1.58	1.25	1.41	1.15	1.19	25.4	25.2	18.1	17	10.9	12.2	7.5	6.5	5.7
1078	66	2	1												32	12	4	1	6	12.8	4.8	3	1.7				6.4	1.776	3	2.448				2.57	3.96	3.3		2.31			17.2	20.5	66	67.3				290.8	193
1079	62	2	1											1	21	12	13	0		19.5	15.5	10.8	9.8	7.9	9	10.1	7.41	6.82	4.212	5.586	7.189	9.36	7.777	1.05	1.13	1.53	1.16	1.35	1.16	1.2	6.8	5.3	10.3	8.1	10.1	9.8	7.8	21.7	48.5
1080	76	2		1									1		19	7	5	0		29.7	32.2	31.3	33	39.2	22.6	21.5	5.346	4.186	5.321	6.27	7.84			1.61	1.47	1.52	1.26	1.38	1.35	1.05	14	12.2	37.7	27.9	16.6	22.7		6.2	4.3
1081	83	1		1											38	17	20	0		8.9	6.8	6.9	6.4	10.5	14.6	15.8	10.68	10.2	12.144	10.56	17.85	15.768	15.8	1.56	1.59	1.35	1.18	1.21	1.21	1.11	40.2	67	54	41	29.7	32.4	35.9	12
1082	76	1			1						1				39	12	18	0		8.6	3.8	2.1	2.3	1.1	3.4	4.6	3.526	1.824	3.129	4.485	1.958	4.148	5.98	1.77	1.66	1.69	1.29	1.48	1.19	1.3	256.2	267.8	155.1	107.6	83.9	121.8	132.8	18.2	17.2
1083	86	1		1									1		20	7	9	0		12.3	6.9	4.1	3.8	3.4	2.9	2.7	12.792	5.382	4.059	5.586	6.154	5.452	6.48	1.28	1.33	1.55	1.03	1.16	1.07	1.08	14.9	22.6	77.9					17.8	10.1
1084	73	1			1									1	19	7	3	0		2.4	2.7	3		10.5			2.64	2.997	3.72					1.12	1.05	1.08					40.8	14.9	7.6					6.7	3.6
1085	78	2		1					1	1	1		1		32	12	25	0		9.6	5.3	1.5	1.5	0.5	1.6	3.3	8.448	4.558	2.595	1.275	1.665	4.208	8.25	1.93	1.75	1.22	1.02	1.09	1.04		15.5	16	34	21.9	13.6	10.7		9.8	7
1086	73	2		1									1		31	12	16	1	16	12.5	5.9	2.2	1.8	0.7	1.5	3.6	10.125	5.133	2.838	1.764	1.75	2.325	4.284	1.35	1.41	1.3	1.13	1.22	1.12	1.16	21.7	21.3	32	21.5	31.2	24.8	19.2	47.1	36.5
1087	85	2				1									32	14	26	0		8.1	2.6	3.4	2	2.6	3.3	3.8	5.994	2.652	3.876	3.44	3.432	3.366	4.256	1.46	1.35	1.41	1.5	1.45	1.55	1.55	109.1	86.9	73.6	76.8	78.6	57.4	34	72.1	32.8
1088	30	1				1									22	13	6	0		10.8	6.6	4.9	2.2	2.4	2.7	8.7	7.56	3.696	3.724	1.672	3.024	4.077	10.527	1.9	2.25	1.59	1.12	1.31	1.2		58.6	81.1	70.9	25.2	8.9	5.4		36.2	36.2
1089	78	1	1						1			1			42	8	10	0		13.5	13	10.9					2.97	2.99	1.744					1.09	1.1	1.14					27.7	29.7	27.9					7.4	13
1090	101	1		1					1	1					16	5	14	0		9.4	10.6	9.1	11	10.6	13.5	13.4	3.572	5.194	3.913	5.17	3.816	5.13	5.092	1.42	1.34	1.47	1.39	1.43	1.32		15.1	16.6	20.1	22.3	34.8	23.8		8.2	6.6
1091	81	1		1											14	8	4	0		11.4	12.1	10.5	10.2	12.8		19.3	5.358	3.993	3.36	4.182				1.49	1.5	1.41		1.28			3	2.6	4	3.4				2.5	2
1092	85	2	1										1		20	7	21	0		13.2	7.8	4.6	1.9	1.8	2	2.6	3.564	1.716	2.668	3.477	3.744	3.48	4.004	1.68	1.7	1.46	0.99	1.07	1.23		15.5	23.6	18.1	16.4	17.7	19.6		19.8	14.6
1093	71	1		1									1		30	7	13	0		11.3	10	9.1	9.1	8.4	7.9	10.5	4.181	5.2	4.732	5.005	5.46	5.135	6.72	1.21	1.23	1.17		1.14	1.17		32	36.9	22.8	20.5		25.4		13.7	8.8
1094	52	2		1											15	7	9	0		31.4	37.3	32.7	28.9	30	34		8.792	4.476	4.905	4.624	4.8	7.14		1.9	1.49	1.18	1.24	1.2	1.24		7.6	14.4	13.3	10	10.9	11.4		7.2	5.3
1095	81	1		1											16	7	13	0		15.4	12.6	11.1	9.1	11.7	13.8	19.6	10.01	7.434	5.883	9.646	8.541	7.176	11.564	1.4	1.42	1.12	1.03	1.07	1.19		27.5	14	21.9	20.5	26	15.9		72.9	41.7
1096	73	1	1											1	30	8	8	0		42	32.6	28.2	26	30.6	34.5		4.2	4.564	5.076	6.76	7.344	5.175		1.34	1.26	1.2	1.23	1.22	1.19		31.4	12	9.4	8.1	11.2	9.8		7.5	4.4
1097	77	1				1			1						39	8	17	0		12.2	8.3	6.5	5.6	6.6	7.4	6.9	7.442	7.636	5.85	4.312	8.118	7.474	9.108	1.33	1.36	1.38	1.33	1.41	1.34		16.2	13.3	14.9	10	14.2			4.4	3.8
1098	71	2		1										1	19	6	10	0		4.5	4.3	2.7	1.6	0.9	1.7	1.5	6.39	5.504	3.807	3.2	1.251	0.782	1.035	1.33	1.33	1.32	1.32	1.19			19	25.2	16.4	16.2	9			6.7	5
1099	67	1	1										1		27	7	5	0		11.2	11.3	8.3	7.1	6.9	9.7	11.9	2.576	1.921	2.905	1.988	2.622			1.5	1.57	1.55	1.06	1.2			11	13.5	26	29.1	31.4			7	5.3
1100	40	1				1									9	4	5	0		20.5	19.8	17.1	18	22.1			8.61	7.326	7.353	5.58	9.282			1.13	1.16	1.17	1.11	1.15			34	37.5	115	33	50.9			12	46.3
1101	86	2						1							16	8	5	0		9.5	5.1	5.4	6.7	9.7			9.595	6.936	6.48	8.442	13.871			1.04	1.14	1.07	1.1	1.04			18.9	16.8	12	6.4	6.7			9.5	3
1102	76	1		1										1	22	9	12	0		14.1	14.5	9.1	6.3	4.8	4.6	6.4	10.575	12.47	8.008	5.859	4.656	7.268	8.192	1.44	1.32	1.8	1.14	1.36	1.18		15.5	20.5	47.5	31.6	12.2	8.4		30.3	32.6
1103	74	1	1							1					19	13	8	0		9.2	4.8	3.1	3.7	5.4	8.3	13	2.76	2.112	1.054	2.294	3.24	5.229	5.59	1.75	1.95	1.5	1.16	1.22	1.17		25	51.1	50.4	31.4	15.7	18.5		38.6	11.9
1104	79	2						1					1		23	5	3	0		16	14.4	12	12.6	14.6		17.3	2.72	2.448	3	3.93				1.12	1.23	1.19		1.24			12.7	9.4	11	16.6				25	16.4
1105	63	1		1									1		30	12	17	1	22	20.6	14.8	11.4	10.5	9.5	11.5	14.7	16.892	11.692	8.208	10.815	10.83	17.71	19.257	1.91	2.1	3.28	1.9	6.28	2.03		40.8	47.3	70.7	78.9	63.4	65.8		23.6	18.5
1106	85	2		1											20	10	8	0		11.5	9.1	9.2	7.5	8.7	13.2	18.9	14.835	7.917	6.532	5.25	7.917	8.448	9.261	1.6	1.47	1.25	1.25	1.18	1.22		6.6	8.4	9.8	13.5	15.7			8.2	6.2
1107	86	2		1											28	11	12	1	21	10.6	7.3	2.8	1.7	1.7	2	2.4	11.13	6.716	3.836	2.006	2.006	2.68	4.296	1.45	1.48	2.03	1.15	1.55	1.16	1.12	11.2	10.5	36.3	26	11.4			18.4	17.9
1108	69	2	1							1		1			21	8	3	0		14.5	14	11.9					4.205	4.2	4.046					2.22	1.98	1.33					17.6	17	17.9					5.1	4.4
1109	62	2			1										23	8	7	0		20.3	18	15.2	10	9.3	8.7	8.6	6.293	5.58	4.256	4.7	6.603	6.786	5.332	1.48	1.91	1.33	1.16	1.17	1.22		2.8	4.3	4.9	6.4	6.5	6.8		2.2	1.4
1110	49	2						1							14	7	9	0		14	7	5.9	5.2	6.3	8.8	12.4	15.96	5.67	3.127	5.772	6.363	11.264	15.748	1.55	1.54	1.29	1.26	1.27	1.12	1.08	24	25	21.7	12	10	7.6	11.6	5.6	5.8
1111	42	1	1												13	6	15	0		24.2	12.2	10.9	11.1	10.9			2.904	2.196	1.635	1.887	2.398			1.29	1.29	1.19	1.12	1.22			3.2	5.6	6.8	4.9	4.2			1.7	0.9
1112	52	1				1									17	6	6	0		19.3	19.7	18.8	19.7	20.6	20.6		8.685	16.351	11.656	11.623	12.566	12.36		1.34	1.33	1.24	1.26	1.29	1.24		30.8	20.9	33	52.6	59.8	65.4		10.1	12.3
1113	31	1				1				1					24	8	9	0		27.6	17.4	7.6	1.6	1.4	2.4	2.7	3.312	2.61	3.268	1.808	2.674	2.352	5.562	1.32	2	1.85	1.24	1.5	1.13	1.13	18.1	25.2	89.8	58.1	52.3	22.8	17.9	32	12.8
1114	55	1				1									17	4	7	0		18.2	17.2	19.4	22.5	28.9			6.916	7.396	6.402	6.75	8.092			1.32	1.37	1.22	1.19	1.23			14.6	6.8	9.7	12.9	12			12.3	5.6
1115	67	1				1									15	5	4	0		14.7	13	11.9	14.6				5.88	4.16	3.332	4.818				1.2	1.26	1.2		1.16			6.2	6.8	7.9	6.5				7.6	6.7
1116	61	2	1												12	5	8	0		41.1	40	34.9	31.4	26.8			8.631	9.2	5.584	7.222	8.308			1.3	1.36	1.35	1.16	1.28			7.6	11.4	19.2	16	11.8			3.1	3.3
1117	87	1		1											20	5	3	0		8.4	8	4.4	4.2			6.9	3.276	1.6	1.584	2.53				1.18	1.25	1.42		1.34		1.34	12.7	14.9	16.6	17.9			22.8
1118	77	1		1											26	7	14	0		20.7	17.5	3.8	1.9	1.2	1.3	4.2	14.49	11.2	2.85	2.85	2.064	3.419	5.376	1.52	1.6	1.32	1.16	1.28	1.36		26.6	19.4	26.6	36.5	14.8	25.9		30.2	30.5
1119	77	2	1												40	6	14	0		29.9	22.4	19.4	15.4	14.7	15.7	15.4	12.857	8.288	6.014	7.546	6.027	7.379	6.93	1.42	1.5	1.47	1.58	1.49	1.56	1.62	19.3	20.9	27.2	19.9	35.2	33.8	28.9	5.2	5.4
1120	78	2		1											28	8	11	0		13.5	15.6	17.3	15.9				5.265	7.02	6.401	7.473				1.65	1.54	1.13		1.03			9.5	16.2	9.7	10.1				5.4	5.7
1121	79	1	1						1			1			16	7	4	0		10.3	6.7	4.1	5	7.7		20.3	2.163	1.809	2.255	3.15				1.55	1.54	1.34	1.1	1.13			13.6	16.2	12.3	10.9	7.6			6.6	22.6
1122	68	1		1									1		19	7	5	0		3.7	5	5.8	6.7	7	8.9		1.665	2.25	4.118	2.747	2.1			1.5	1.57	1.44	1.29	1.29			35.8	32.6	41.5	39.4	48.3			13.9	10.3
1123	65	2			1										13	5	2	0		9.4	8.3		10.4				3.008	2.739		4.92				1.59	1.48			1.4			119.5	65.6		18.1				123.7	4.3
1124	78	1	1											1	35	12	11	0		12.8	11.5	10	11.7	9.5	10.1	9.6	10.24	11.73	8.7	14.274	11.21	13.231	12.096	1.31	1.52	1.42	1.2	1.27	1.16		13.4	26.1	85.8	39.4	21.3	22.5		5.9	5.9
1125	65	1				1									9	7	9	0		14.7	14.2	15.2	17	18.5	25.3	27.1	4.998	7.952	9.728	9.01	9.62	14.168	11.653	1.19	1.25	1.16	1.19	1.11	1.18	1.21	3.5	4.7	5.3	12.5	13.5	17.9	13.8	4.9	2.8
1126	74	1	1									1			32	2	20	1	20	15.1	10.5	7.3	5.6	6.5	4.8	7	3.473	2.625	2.409	2.128	2.21	2.256	2.31	1.54	1.34	1.2	1.09	1.11	1.12	1.05	17.2	16.6	30.5	74	115.2	79.3	77	11.2	16.5
1127	87	1		1							1				18	9	17	0		14.7	14.9	10.5	8.7	10	14.8	24.2	5.439	5.215	3.675	4.002	4.7	4.736	6.05	2.31	2.23	1.42	1.26	1.24	1.34	1.23	39.6	38.4	65.9	39.8	28.5			20.8	18.6
1128	80	1		1											27	9	13	0		9.6	3.8	3.6	4.2	5.2	6.7	9.2	3.264	2.508	2.304	2.268	2.912	4.891	6.716	1.41	1.32	1.16		1.1			8.7	35.4	24.9	35.8				6.3	7.5
1129	68	1					1						1		29	12	7	0		8.3	6.5	5.1	4.1	3.9	4	7.8	8.798	3.965	3.927	4.1	4.797	5.52	6.786	4.27	1.51	1.22	1.29	1.19	1.37		8.4	10.3	32.4	49.3	35.2	36.9		1.5	21.2
1130	31	1				1									26	8	8	0		20.7	13.6	10	5.7	4.8	6.1	10.7	2.691	2.584	5	3.42	2.784	6.71	10.914	1.34	2.5	2.03	1.39	1.54	1.35		9.9	31.8	67.5	25.7	11.4	21.1		24.6	36.2
1131	79	2	1												26	9	10	0		8.3	6.4	5.7	6.4	6.6	9.1	15.1	5.146	4.8	2.508	4.864	5.676	7.917	9.966	1.25	1.32	1.16	1.03	1.04	1.07		11.6	9	15.3	9.7	12.3			7.1	6.8
1132	59	1						1			1		1		18	10	4	0		9.5	5	5.5	5	5.4			7.22	3.25	2.475	3.3				1.47	1.63	1.52		1.49			10.7	13.8	17.3	18.3				3	2.9
1133	61	2		1									1	1	24	7	4	0		26.1	24.3	22.4	21.9				7.569	4.86	4.928	3.942				1.05	1.14	1		0.92			36.4	33.2	55.9	64.7				24.5	12.4
1134	76	1	1										1		18	10	8	0		9.9	8.8	12.2	12	13.8	15.3	19.6	6.732	8.448	9.272	9	6.9	10.098	8.428	1.12	1.05	0.99	1.05	1.01	1.03		9.9	12.9	13.5	18.6	21.7	33.4		17.7	15.3
1135	66	2		1											14	4	5	0		25.8	27.2	21.1	20.8	26.4			8.772	8.432	2.954	4.784	8.448			1.06	1.16	1.07	0.97	1.04			7	5.5	10.3	3.3	17.9			5.7	8.6
1136	46	2		1											31	2	4	0		9.5	5	6.5	3.8	2.8	3.5	6.6	4.275	2.05	3.38	3.382	3.416			1.17	1.49	1.43	1.09	1.2	1.04	1.1	7.4	10.9	25.9	25.9	20.1	27.5	27.1	4	4
1137	67	2	1									1			16	5	5	0		38.3	31.5	23	22.7	20.9			3.83	5.04	5.52	5.902	6.897			1.42	1.48	1.36	1.25	1.33			40.4	29.5	17.5	25.7	22.5			32.4	15.2
1138	71	1	1												37	9	10	0		27.6	25.5	28	22.4	25.9	21.9	23.7	19.596	18.615	14.56	9.632	13.209	12.921	11.85	1.3	1.37	1.26	1.2	1.23	1.23	1.22	8.5	7.6	14.9	19.6	20.5	20.9	16.6	2.3	2
1139	65	1				1									17	7	13	0		17.5	15.9	18.1	16.8	17.2	22.1	24.6	12.775	10.494	11.041	8.232	11.008	9.503		1.24	1.27	1.22	1.12	1.11	1.23	1.23	9	7	12.7	11.8	20.3	19.2	20.3	8.5	12.1
1140	72	2	1								1			1	18	7	10	0		14.8	17	16.9	14.3	15	21.5	29.4	4.736	5.61	3.718	3.289	2.4	5.59	5.586	1.5	1.31	1.08	1.17	1.17	1.15	1.1	26.9	27.1	50.5	20.9	21.7	14.9	19.8	9.5	7.1
1141	69	2				1									19	4	3	0		20.4	15.1	14.5		14.2		21	6.936	5.889	5.655					1.17	1.26	1.24					16.6	7.4	12.9					11.6	5.4
1142	63	1		1									1		26	9	3	0		11.6	13.2	8.4	10		12.7		4.524	4.62	4.032	6.81				1.3	1.29	1.46		1.36		1.23	13.8	15.7	18.8	28.8			34.4	5.2	4.3
1143	57	2			1										14	6	3	0		12.7	11.6	10.2					5.08	5.336	5.61					1.23	1.27	1.08					12.9	24.9	11.6					12.5	4.8
1144	81	1	1										1		29	9	6	0		25.7	21.7	22.7	20.9	21.8	21.5		5.911	4.774	7.491	4.18	4.142	5.59		1.28	1.19	1.17	1.15	1.18	1.15		8.8	5.9	11.4	9.7	8.2	13.1		10.5	8.7
1145	42	2		1											28	2	26	0		8.9	4.3	2.9	4.5	4	3.8	3.2	14.507	4.085	3.683	4.725	9.56	7.638	9.536	1.31	1.36	1.45	1.62	1.45	1.81	1.37	14	17.7	20.9	20.3	17	21.1	29.3	22.5	16.7
1146	55	2				1			1	1			1		31	11	24	0		26.9	25.2	25.5	22.5	23.3	22.4	24.2	11.298	9.576	8.16	9	8.621	8.736	11.374	1.28	1.27	1.38	1.24	1.33	1.2	1.17	4.9	7.6	22.5	27.1	29.3	27.5	12.7	4.2	3.5
1147	69	2		1									1		22	5	13	0		11.5	10.4	10.9	13.7	14.7	18.1	25.2	16.215	11.232	12.099	12.741	11.172	14.118	15.876	1.15	1.13	1.1	1.22	1.2	1.27	1.24	77.8	68	43.6	36.4	40.2	34.8	39.2	55.5	60.3
1148	50	2		1									1		24	4	3	0		18.7	15.8	17.3					6.919	2.844	2.249					1.03	1.06	1.05					8.4	6.8	16.2					4.4	4.4
1149	36	2		1											7	5	4	0		15.1	12.8	10.7	12.3				5.738	4.48	3.745	4.92				1.56	1.41	1.14		1.13			27.8	36.4	50.5	32.8				25.9	13.7
1150	66	1	1										1		28	14	10	0		11.7	9.7	10	10.5	9.1	10.8	12.7	9.477	8.051	12.5	14.07	12.285	14.364	14.224	1.23	1.2	1.22	1.22	1.23	1.25	1.16	30.5	29.1	24.9	31.6	42.9	28.5	19	17.7	21.9
1151	78	1		1							1		1		32	10	11	1	11	15.1	7.9	4.9	3	1.7	2	1.6	5.285	2.923	2.597	2.16	1.904	2.78	2.864	1.62	1.87	2.08	1.69	1.94	1.28	1.22	31.8	31.8	37.4	30.3	23.1	15.1	25.1	16.9	18.8
1152	80	1		1											25	3	13	0		2.6	1.6	3.8	2.9	3.4	5.3	7.1	3.536	2.16	5.586	6.119	8.704	9.222	9.301	2.16	1.66	1.28	1.22	1.25	1.27	1.39	103.6	105.5	40.4	31.4	20.9	23.9	28.7	16.4	6.6
1153	73	1			1										19	9	7	0		8.5	9	8.3	9.6	16.4	18.9	22.9	3.655	5.4	4.316	4.704	8.528	6.993	4.58	1.55	1.41	1.37	1.43	1.37	1.39	1.32	12.7	10.5	13.3	23.1	11	28.1	28.1	4.7	2.6
1154	24	1		1											24	7	8	0		30.9	33.2	37.1	44.9	53.7	59.3	60.4	4.944	4.316	5.565	7.184	7.518	7.116	7.248	1.38	1.42	1.48	1.57	1.47	1.26	1.2	21.7	25.1	26.3	31.2	40	38.4	34.2	10.2	7.9
1155	65	2						1	1	1			1		46	14	2	1	2	5.5	1.2	0.4					12.375	4.632	0.916					2.22	2.92	2.77					79.6	45.5	42.2					43.3	15.7
1156	64	1				1							1		29	9	8	0		11	10.6	6.5	7.4	8.2	8.7	12.1	10.34	7.314	5.135	6.438	8.2	9.396	11.374	1.34	1.34	1.37	1.29	1.31	1.24	1.33	15.6	20.7	18.8	12.3	19.2	17	20.7	11.2	11
1157	66	1	1								1				26	10	10	0		18.8	10.2	5.6	6.2	10.9	15.5	16.9	7.708	6.732	5.6	8.122	14.388	17.98	18.083	1.46	1.64	1.57	1.2	1.22	1.3	1.45	74.9	80.9	128.4	58.3	38.4	35.6	25.5	65.7	65
1158	62	1		1											15	15	14	0		16.6	17.3	17.3	18.6	16.6	15.7	16.3	6.806	5.709	2.941	3.906	4.648	6.28	8.15	1.48	1.38	1.45	1.38	1.32	1.38	1.42	21.6	26.9	23.5	27.5	34.4	38.2	41.5	5.4	5.9
1159	76	1	1								1				17	2	8	0		24.7	14	13.4	12.1	14	15.1	18.9	4.693	4.48	5.36	3.388	4.06	6.04	6.615	1.2	1.49	1.35	1.18	1.26	1.14	1.1	7.8	16	17.5	16	18.5	15.9	12.3	15.8	10.1
1160	70	2		1											18	6	19	0		21.5	20.9	17.7	15	14.3	15.9	17.7	8.815	8.778	6.726	6.75	8.437	7.473	10.089	2.01	1.94	1.63	1.54	1.47	1.42	1.42	18.3	18.6	13.3	18.3	14.8	13.5	16.2	6	5.1
1161	74	1				1									28	7	39	0		15.2	5.5	2.9	6.1	6.4	6.2	6.1	28.576	10.01	6.032	14.518	16.384	11.594	11.651	1.66	1.7	1.32	1.18	1.18	1.24	1.3	8.6	7.2	14.6	16.6	24.6	36.7	33.5	29.9	25.9
1162	31	1						1		1					20	7	4	0		13.4	10.2	4.8	2.8	2.2	2.3	4	3.484	1.632	2.64	2.352				1.62	1.94	1.49		1.08			11.7	41	112.5	63.6				61.1	65
1163	72	2		1											21	10	7	0		31.6	23.1	21.5	18.1	19.1	24.7		10.112	6.93	6.88	7.602	8.977	10.374		1.51	1.29	1.15	1.24	1.25	1.21		22.2	56.7	20.3	16.2	16.9	14.2		11.7	8.6
1164	78	1		1						1			1		35	6	6	0		17.9	13.8	11.9	10.1	12.9			9.308	5.52	4.522	3.737	4.902			1.77	1.42	1.36	1.51	1.41			18	19.4	26.7	18.5	21.1			6.6	5.7
1165	57	2		1											24	7	28	0		12.9	14.1	11	10.9	11.6	13.3	19.2	5.031	4.794	4.95	4.905	4.756	8.911	6.528	1.85	1.58	1.26	1.14	1.18	1.14	1.2	23	18	14.4	20.1	14.2	39.1	37.3	21.7	23.1
1166	73	2		1											25	8	12	0		28.4	30.7	27.3	29.4	29.4	31.6	33.1	5.964	7.368	7.644	7.938	4.998	7.268	4.634	1.31	1.37	1.22	1.19	1.17	1.2	1.26	23	19.1	12.4	14.6	14.8	16.2	23	7.8	7.2
1167	77	1		1						1	1				29	11	13	0		11	13	14.2	13	14	19.8	24.3	3.85	4.29	6.39	5.98	7.14	7.722	7.29	2.08	1.81	1.39	1.32	1.34	1.33	1.32	9.6	6.6	6.8	16.4	43.6	63.6	58.2	45.4	41.6
1168	40	1				1									15	3	18	0		17	17.7	23.9	31	34.1	41	43.4	5.27	6.018	6.692	6.82	7.502	5.74	6.944	1.14	1.17	1.29	1.28	1.29	1.22	1.21	14.1	12.6	20.1	12.8	18.9	16	15.8	5.8	5.3
1169	63	1					1		1	1	1		1		36	13	9	0		14.3	10.2	10	9.3	8.9	10.8	11.1	15.73	9.894	12.7	10.509	11.659	9.396	10.767	2.8	1.56	1.36	1.32	1.31	1.3	1.3	16.6	21.1	18	16.2	18.2	10.7	11.9	1.8	3.7
1170	82	1		1										1	34	9	8	0		28.7	17.9	12.1	10.7	9.3	8.8	7	11.193	7.697	4.598	4.387	5.115	3.08	2.73	1.6	1.37	1.31	1.42	1.39	1.39	1.47	23.8	18.5	22.4	23.4	14.6	11.9	15	10.7	13.3
1171	87	2		1											27	5	9	0		12.5	12.1	13.3	15.4	19.1			4.125	3.751	3.192	2.464	5.539			1.54	1.53	1.3	1.24	1.22			22.4	34.2	31.9	19.2	24.8			10.2	11.5
1172	87	2			1						1			1	24	6	4	0		13.9	13.3	12.1	12.3				4.726	6.251	3.509	2.952				3.15	2.04	1.97		1.98			5.1	6	8.8	9				0.7	1.3
1173	78	1	1						1		1				33	13	12	0		12.9	6.8	7	5.4	6.5	6.5	6.1	28.251	16.592	16.52	13.554	13.845	13.26	12.139	3.3	2.57	2.18	1.52	1.56	1.46	1.48	29.4	21.3	26.5	16.7	7.9	5.8	8.8	63.6	16.6
1174	85	2		1											23	4	8	0		14.5	14.8	11.1	10.1	10.1	11	13.1	5.075	4.884	3.441	2.929	3.838	4.73	5.764	1.26	1.24	1.41	1.16	1.23	1.25	1.25	7.9	23	18.4	11.9	20	25.9	22.6	13.9	35.3
1175	78	1		1											24	7	9	0		27.1	29.9	33.7	38	41.4			3.794	7.176	7.414	6.46	6.624			1.3	1.25	1.24	1.24	1.3			49.2	33.3	22.2	18.7	17.6			22.8	14.9
1176	75	1		1					1	1	1		1	1	31	13	30	0		14.7	10.1	6.1	6	5.7	6.3	9	10.731	5.454	6.161	6.48	8.037	6.489	10.35	2.32	1.8	1.71	1.23	1.41	1.22	1.35	13.2	9	36.4	27.3	18	13.9	15.8	5.7	16.6
1177	76	1		1											21	6	6	0		11	9.4	7.7	6.1	6.4	7.8	9.7	7.04	4.794	5.852	5.551	5.184	5.46		1.53	1.47	1.23	1.24	1.21	1.27		72.8	56.2	26.5	23.8	33.5	26.5		37	38.7
1178	84	1		1											21	10	9	0		7.4	6.7	8.8	11.8	19.2	26.9	31.1	6.512	5.025	8.536	7.434	9.984	9.146	7.775	1.33	1.3	1.25	1.28	1.24	1.27	1.25	66.3	62.1	56.2	54.2	48	50.9	55.2	16.8	15.9
1179	54	2						1		1				1	27	3	5	0		43.4	39	38	42.2	47.7			6.944	4.68	4.56	5.064	5.724			1.2	1.3	1.29	1.19	1.22			25.3	26.1	11	10.5	9.4			25.4	20.5
1180	38	1		1											36	14	12	0		2.6	2.8	4.1	3.4	3.6	5.2	6.5	4.862	4.844	5.494	3.468	3.672	4.212	6.11	1.99	1.85	1.4	1.53	1.46	1.65	1.52	43.5	45.2	55.7	37.5	36.4	50.2	35.2	20.7	18.3
1181	74	1	1												46	14	2	1	2	10	4.2	2.7					8	4.536	3.456					2.38	3.26	3.51					9.7	6.4	6.2					14.7	29.8
1182	70	2	1												35	7	5	1	5	16.1	15.9	12.7	11	8.1			4.669	3.021	3.937	5.83	3.969			1.22	1.23	1.43	1.65	1.43			30.2	46.5	42	119.6	111			43.8	33
1183	67	2				1				1					27	2	4	0		25.4	23.9	20.7	20.1	25.9	25.7	28.4	6.35	3.585	5.175	5.025	6.216			1.31	1.39	1.26	1.25	1.24			11.9	12.6	14.8	16.6	17.3			11.8	12.6
1184	82	2		1											30	9	18	0		9.9	6.9	5.2	5.5	6	9.5	14.3	4.653	3.312	3.224	6.435	9.9	12.35	18.161	1.5	1.76	1.43	1.11	1.21	1.19		7.6	23.8	16.2	18.9	17.1	24.5		22.7	20
1185	65	1		1											32	19	8	0		1.8	1.8	1.3	2.4	2.9	7.1	7.4	4.464	2.988	2.99	5.784	6.061	11.928	11.914	2.21	1.29	1.05	1.14	1.13	1.18	1.17	43.5	34.8	31.9	23.5	19.2	14.4	18	17.1	4
1186	77	1		1					1						30	8	5	0		10.3	14.3	14.8	17.2				5.15	5.577	4.884	6.88				1.64	1.42	1.38		1.38			45	32.1	34.2	38.3				9.3	8.7
1187	85	1		1										1	37	10	35	0		19.2	19.7	15.2	15	16.2	19.5	21.9	13.632	12.805	8.968	11.85	11.988	11.895	15.768	1.17	1.22	1.19	1.22	1.2	1.21	1.21	19.1	17.8	32.3	46	25.9	17.5	11	12.6	9.7
1188	82	2		1											26	4	6	0		16.2	16.8	13.7	11.8	14.8	20.8		11.34	13.44	9.59	5.31	7.992	9.984		1.75	1.55	1.26	1.29	1.19	1.33		19	20	35.8	53.2	62.4	59.1		10	8.1
1189	66	1						1	1	1	1		1		36	5	9	0		25.6	18.8	20.3	20.5	20.2	20.3	25.2	14.848	11.28	10.556	10.455	7.878	9.744	12.6	1.24	1.31	1.28	1.3	1.28	1.24	1.23	9.7	15.5	11.2	9.4	7.9	11.2	11.9	36	10
1190	82	1	1										1	1	34	13	21	0		8.1	5.9	4.6	4	4	3.4	3.6	11.259	5.31	5.704	5.04	4.72	4.216	5.724	1.6	2.12	2.59	1.34	1.63	1.32	1.42	27.7	21.3	15.7	11.6	13.2	16.7	22.8	11.2	9.9
1191	81	2		1											33	17	5	1	5	9.3	3.5	2.5	1.6	1.7			7.998	3.325	2.475	1.68	3.026			1.67	2.37	1.67	1.07	1.3			79.5	40.2	36.7	32.1	51.9			49	20.2
1192	74	2		1					1		1		1	1	28	7	8	0		16.4	19.2	18.4	16.5	19.5	19.8	17.4	6.232	7.104	4.6	5.445	5.265	6.138	5.916	1.27	1.3	1.33	1.37	1.36	1.39	1.45	43	30.9	37.7	40.2	50.7	57.2	66.1	31.1	9.1
1193	57	2		1											24	2	33	0		8.1	8.6	7.7	8.2	9.7	10.4	10.8	6.48	5.504	8.393	7.052	9.894	10.088	10.26	1.25	1.2	1.17	1.18	1.17	1.15	1.23	7.9	7.3	14.6	11.2	20.9	14.1	11.6	8.1	8
1194	66	2		1											27	8	8	0		9.5	7	5.3	5.3	4.2	7.1	9.1	14.44	8.54	7.632	10.123	8.778	14.768	11.193	1.33	1.43	1.5	1.38	1.36	1.29	1.38	15.1	16	34.6	25.9	27.1	28.4	21.7	33.1	24.1
1195	74	2		1						1			1		34	11	10	0		9.7	5.6	3.5	2.3	5.7	4.6	3.9	5.238	3.36	4.235	4.071	5.928	6.026	5.109	1.6	1.75	1.63	1.63	1.59	1.47		12.6	30.9	32.7	30.4	31.5	41.5		8.2	21.3
1196	55	2		1					1				1		22	5	5	0		13	9	9.2	9.2	9.3			4.94	3.24	4.232	4.232	4.092			1.58	1.61	1.34	1.31	1.28			11.2	14.8	17.2	20	11.9			21.6	9.2
1197	86	1	1												26	7	16	0		17.9	15.2	14.6	14.2	14.2	14.7	15.7	4.296	3.648	2.774	3.55	3.55	2.499	3.454	1.05	1.18	1.25	1.08	1.08	1.08	1.08	19.4	15.7	12.7	14.1	9.4	14.3	12.5	16.3	18.4
1198	72	2	1							1	1	1	1		38	12	7	0		13.7	10.7	13.9	11.4	10.1	9.6		5.343	7.383	7.784	7.866	6.262	7.968		1.14	1.47	1.57	1.26	1.68	1.1		28.2	14.9	20.1	20.3	32.1	37		15.8	6.9
1199	73	1				1			1	1			1	1	26	7	12	0		16.4	13.2	10	8.8	7.7	7.9	7.2	9.02	7.656	6.7	8.184	7.931	10.902	9.288	1.82	1.88	1.31	1.17	1.15	1.22	1.29	46.7	38	42.8	15	21.3	46.7	50.1	19.4	13.9
1200	66	2		1											29	4	4	0		11.5	12.4	16.8	24.7				5.175	4.464	5.88	6.669				1.3	1.23	1.15		1.13			15.8	21.8	18	14.9				16.1	7.7
1201	82	1	1												32	13	18	0		5.5	4.6	2.6	2.2	1.2	1.1	2.7	3.85	5.29	3.042	2.31	1.86	2.112	4.617	1.23	1.25	1.3	1.3	1.28	1.37	1.37	13	25.9	45.3	36.9	16.9	17.1	18.9	11.1	13.2
1202	83	2		1											38	7	11	0		18.8	12.6	7.8	4.7	2.8	2.5	3	5.076	3.276	2.964	2.209	1.372	2.25	1.05	1.43	1.37	1.22	1.23	1.17	1.46	1.52	36.9	46.2	52.4	32.3	21.3	16.7	11.2	13.8	9.4
1203	68	1		1									1		23	10	6	0		12.7	9.6	8.1	6.2	8.8	8.2	11.5	3.175	2.4	1.863	1.798	3.08	3.034		1.43	1.67	1.7	1.25	1.43	1.23		8.3	12.1	37.3	37.9	13.5	13.2		68.5	12.4
1204	68	2	1												53	12	2	1	2	6.6	4.1						3.432	2.993						2.5	4.73						48.7	43.7						33.9	59.2
1205	45	1	1												26	8	14	0		10.2	5.2	4.7	4.6	7.2	11.2	18.5	2.244	1.664	2.726	4.508	5.688	6.272	8.88	1.31	1.53	1.23	1.22	1.1	1.27	1.35	7.9	12.1	15.5	15.3	13	28.2	31.1	14.9	10
[truncated: 12 more columns]
